# Supplementary material for: Within-host evolution of drug tolerance in Mycobacterium tuberculosis
Source: JAC Antimicrob Resist. 2026 Feb 10;8(1):dlag007. doi: 10.1093/jacamr/dlag007 (PMC12887598; doi:10.1093/jacamr/dlag007)
Supplement: dlag007_Supplementary_Data [file dlag007_supplementary_data.zip]

Archive with 2 entries (2 files):
- Amended_SupplementaryInfo_Within_host_evolution_of_tolerance_in_Mycobacterium_tuberculosis.docx
- SupplementaryData_WithinhostevolutionofdrugtoleranceinMycobacteriumtuberculosisinGeorgia.xlsx
